# Supplementary material for: Genetic and epigenetic differentiation in response to genomic selection for avian lay date
Source: Evol Appl. 2024 Jun 28;17(7):e13703. doi: 10.1111/eva.13703 (PMC11211926; doi:10.1111/eva.13703)
Supplement: Supplementary file 1 — Data S1. [file EVA-17-e13703-s001.zip]

Archive with 2 entries (2 files):
- eva13703-sup-0001-Supinfo.docx
- eva13703-sup-0002-Tables.xlsx
