# Supplementary material for: Genetic and epigenetic differentiation in response to genomic selection for avian lay date
Source: Evol Appl. 2024 Jun 28;17(7):e13703. doi: 10.1111/eva.13703 (PMC11211926; doi:10.1111/eva.13703)
Supplement: Supplementary file 1 — Data S1. [file EVA-17-e13703-s001.zip › eva13703-sup-0002-Tables.xlsx]

## Sheet: Table S1
Table S1. Samples selected for sequencing. Experiment refers to whether birds were used in independent experiments in climate-controlled aviaries (see Methods).
	Female	Selection line	Experiment	Buffer	SampleType
	Indiv07	F3-E	0	CL	BloodSample
	Indiv09	F3-E	0	CL	BloodSample
	Indiv02	F3-E	0	CL	BloodSample
	Indiv01	F3-E	0	CL	BloodSample
	Indiv10	F3-E	0	CL	BloodSample
	Indiv05	F3-E	0	CL	BloodSample
	Indiv06	F3-E	0	CL	BloodSample
	Indiv03	F3-E	0	CL	BloodSample
	Indiv04	F3-E	1	Q	BloodSample_PlasmaRemoved
	Indiv08	F3-E	0	CL	BloodSample
	Indiv11	F3-L	0	CL	BloodSample
	Indiv19	F3-L	0	CL	BloodSample
	Indiv17	F3-L	0	CL	BloodSample
	Indiv12	F3-L	0	CL	BloodSample
	Indiv14	F3-L	0	CL	BloodSample
	Indiv13	F3-L	0	CL	BloodSample
	Indiv15	F3-L	0	CL	BloodSample
	Indiv20	F3-L	0	NA	Animal
	Indiv18	F3-L	1	Q	BloodSample_PlasmaRemoved
	Indiv16	F3-L	0	CL	BloodSample

## Sheet: Table S2
Table S2. Results of quality control (via FastQC) of WGBS data and confirmation of duplication rate after Bismark alignment and deduplication. For the first and second run combined, unduplicated million sequences (Undup M Seq) is calculated as the sum of unduplicated sequences from the individual runs and the percentage of unduplicated sequences is calculated as the number of unduplicated million…
	Full library name	First run							Second run							First and second run combined					Third run							First, second, and third run combined
		FastQC (before mapping)				Bismark (after mapping)			FastQC (before mapping)				Bismark (after mapping)			FastQC (before mapping)		Bismark (after mapping)			FastQC (before mapping)				Bismark (after mapping)			FastQC (before mapping)		Bismark (after mapping)
		% Dups	% GC	M Seqs	Undup M Seq	%Dups	Undup M Seq		% Dups	% GC	M Seqs	Undup M Seq	%Dups	Undup M Seq		Undup M Seq	% Undups	Undup M Seq	%Undups		% Dups	% GC	M Seqs	Undup M Seq	%Dups	Undup M Seq		Undup M Seq	% Undups	Undup M Seq	%Undups
	F3_E_Indiv04_ACAGTGAT_L002_R1_001	0.724	0.23	188.2	51.9432	0.721	28.1		0.705	0.23	138.5	40.8575	0.6897	20.3		92.8007	0.56811	48.4	0.296296	M1	0.150584	0.21	46.8827	39.8229	0.1168	26.3288		132.624	0.811899	74.7288	0.457476
	F3_E_Indiv04_ACAGTGAT_L002_R2_001	0.686	0.25	188.2	59.0948				0.673	0.23	138.5	45.2895				104.384	0.639022			M1	0.141219	0.22	46.8827	40.262				144.646	0.885499
	F3_E_Indiv05_ATCACGAT_L002_R1_001	0.767	0.26	192.6	44.8758	0.75	23.3		0.564	0.21	182.7	79.6572	0.5411	41.6		124.533	0.663645	64.9	0.345857	M2	0.159392	0.21	36.4506	30.6406	0.1138	20.82		155.174	0.826931	85.72	0.456808
	F3_E_Indiv05_ATCACGAT_L002_R2_001	0.711	0.28	192.6	55.6614				0.543	0.22	182.7	83.4939				139.155	0.741568			M2	0.147427	0.22	36.4506	31.0768				170.232	0.907179
	F3_E_Indiv03_TGACCAAT_L002_R1_001	0.695	0.24	214.9	65.5445	0.6733	37.5		0.693	0.24	178.7	54.8609	0.6568	28.1		120.405	0.611816	65.6	0.333333
	F3_E_Indiv03_TGACCAAT_L002_R2_001	0.65	0.26	214.9	75.215				0.657	0.24	178.7	61.2941				136.509	0.693644
	F3_E_Indiv01_ACAGTGAT_L001_R1_001	0.484	0.22	181.6	93.7056	0.4683	55.3		0.578	0.21	208.2	87.8604	0.5176	45		181.566	0.931585	100.3	0.514623
	F3_E_Indiv01_ACAGTGAT_L001_R2_001	0.446	0.23	181.6	100.606				0.551	0.22	208.2	93.4818				194.088	0.995835
	F3_E_Indiv02_TGACCAAT_L001_R1_001	0.484	0.23	190.2	98.1432	0.4567	57.4		0.533	0.22	155	72.385	0.4712	34		170.528	0.987997	91.4	0.529548
	F3_E_Indiv02_TGACCAAT_L001_R2_001	0.44	0.24	190.2	106.512				0.504	0.23	155	76.88				183.392	1.06253
	F3_E_Indiv06_CGATGTAT_L002_R1_001	0.729	0.24	199.6	54.0916	0.72	28.8		0.701	0.23	145.3	43.4447	0.6868	21.1		97.5363	0.565592	49.9	0.289359	M3	0.137874	0.21	45.7145	39.4116	0.0962	27.1439		136.948	0.794131	77.0439	0.446761
	F3_E_Indiv06_CGATGTAT_L002_R2_001	0.689	0.25	199.6	62.0756				0.67	0.24	145.3	47.949				110.025	0.638009			M3	0.132123	0.21	45.7145	39.6745				149.699	0.868073
	F3_E_Indiv07_ATCACGAT_L001_R1_001	0.617	0.25	209.8	80.3534	0.5963	43.4		0.69	0.23	207.3	64.263	0.6342	32.6		144.616	0.693438	76	0.364421
	F3_E_Indiv07_ATCACGAT_L001_R2_001	0.558	0.26	209.8	92.7316				0.66	0.24	207.3	70.482				163.214	0.782611
	F3_E_Indiv08_GCCAATAT_L002_R1_001	0.76	0.23	187.8	45.072	0.7657	24.5		0.722	0.23	123.7	34.3886	0.7209	17.5		79.4606	0.51018	42	0.269663	M4	0.167797	0.22	46.6266	38.8028	0.1239	26.0579		118.263	0.759315	68.0579	0.436969
	F3_E_Indiv08_GCCAATAT_L002_R2_001	0.724	0.24	187.8	51.8328				0.693	0.23	123.7	37.9759				89.8087	0.576621			M4	0.156494	0.22	46.6266	39.3298				129.139	0.82914
	F3_E_Indiv09_CGATGTAT_L001_R1_001	0.614	0.24	178.3	68.8238	0.609	36.1		0.665	0.23	139.2	46.632	0.6178	21.9		115.456	0.727281	58	0.365354
	F3_E_Indiv09_CGATGTAT_L001_R2_001	0.563	0.25	178.3	77.9171				0.632	0.24	139.2	51.2256				129.143	0.813497
	F3_E_Indiv10_GCCAATAT_L001_R1_001	0.59	0.23	178.3	73.103	0.5967	39		0.644	0.22	153.5	54.646	0.6092	25.9		127.749	0.770036	64.9	0.3912
	F3_E_Indiv10_GCCAATAT_L001_R2_001	0.545	0.24	178.3	81.1265				0.614	0.23	153.5	59.251				140.377	0.846157
	F3_L_Indiv14_GGCTACAT_L001_R1_001	0.607	0.24	193.7	76.1241	0.5968	40		0.67	0.23	169	55.77	0.6086	24.7		131.894	0.72729	64.7	0.356769
	F3_L_Indiv14_GGCTACAT_L001_R2_001	0.539	0.25	193.7	89.2957				0.63	0.24	169	62.53				151.826	0.837197
	F3_L_Indiv18_GTGGCCTT_L002_R1_001	0.763	0.23	232.5	55.1025	0.7639	28.5		0.743	0.23	179.8	46.2086	0.7377	21.3		101.311	0.491444	49.8	0.241572	M5	0.171815	0.22	38.2414	31.671	0.1134	20.2322		132.982	0.645074	70.0322	0.339715
	F3_L_Indiv18_GTGGCCTT_L002_R2_001	0.721	0.25	232.5	64.8675				0.71	0.23	179.8	52.142				117.01	0.567594			M5	0.158841	0.22	38.2414	32.1671				149.177	0.723631
	F3_L_Indiv13_CCGTCCCG_L002_R1_001	0.779	0.25	189.7	41.9237	0.7614	22.9		0.682	0.22	228.8	72.7584	0.652	38.7		114.682	0.548063	61.6	0.294385	M6	0.15745	0.21	40.0815	33.7707	0.1119	22.1493		148.453	0.709452	83.7493	0.400235
	F3_L_Indiv13_CCGTCCCG_L002_R2_001	0.733	0.27	189.7	50.6499				0.659	0.23	228.8	78.0208				128.671	0.614914			M6	0.145796	0.22	40.0815	34.2378				162.909	0.778535
	F3_L_Indiv11_CAGATCAT_L001_R1_001	0.52	0.23	174.5	83.76	0.4969	48.5		0.599	0.22	161.5	64.7615	0.5363	31.6		148.522	0.884057	80.1	0.476786
	F3_L_Indiv11_CAGATCAT_L001_R2_001	0.481	0.24	174.5	90.5655				0.57	0.23	161.5	69.445				160.011	0.952443
	F3_L_Indiv15_GTCCGCAC_L002_R1_001	0.706	0.24	199.6	58.6824	0.6811	33.6		0.686	0.24	149.1	46.8174	0.6565	23.8		105.5	0.605104	57.4	0.329223	M7	0.132037	0.21	48.7263	42.2926	0.1	27.9032		147.792	0.847677	85.3032	0.489264
	F3_L_Indiv15_GTCCGCAC_L002_R2_001	0.666	0.26	199.6	66.6664				0.657	0.25	149.1	51.1413				117.808	0.675697			M7	0.125898	0.21	48.7263	42.5918				160.399	0.919986
	F3_L_Indiv16_GTTTCGGA_L002_R1_001	0.737	0.24	176.2	46.3406	0.7218	25.9		0.727	0.24	164.2	44.8266	0.6995	23.1		91.1672	0.535647	49	0.287897	M8	0.169665	0.22	38.2834	31.788	0.1226	20.5859		122.955	0.722416	69.5859	0.408848
	F3_L_Indiv16_GTTTCGGA_L002_R2_001	0.687	0.26	176.2	55.1506				0.689	0.24	164.2	51.0662				106.217	0.624071			M8	0.158183	0.22	38.2834	32.2276				138.444	0.813422
	F3_L_Indiv17_GATCAGAT_L001_R1_001	0.541	0.23	208.6	95.7474	0.517	51.4		0.603	0.23	184	73.048	0.5413	33.3		168.795	0.859885	84.7	0.431482
	F3_L_Indiv17_GATCAGAT_L001_R2_001	0.501	0.25	208.6	104.091				0.574	0.24	184	78.384				182.475	0.929574
	F3_L_Indiv12_TAGCTTAT_L001_R1_001	0.533	0.24	219	102.273	0.512	58.2		0.586	0.23	176.4	73.0296	0.5313	35.8		175.303	0.88671	94	0.475468
	F3_L_Indiv12_TAGCTTAT_L001_R2_001	0.482	0.25	219	113.442				0.553	0.24	176.4	78.8508				192.293	0.972649
	F3_L_Indiv19_ACTTGAAT_L001_R1_001	0.541	0.24	160	73.44	0.5207	39.9		0.628	0.23	188.6	70.1592	0.5686	34.5		143.599	0.823862	74.4	0.42685
	F3_L_Indiv19_ACTTGAAT_L001_R2_001	0.494	0.25	160	80.96				0.596	0.24	188.6	76.1944				157.154	0.901632
	F3_L_Indiv20_GTGAAACG_L002_R1_001	0.627	0.24	242.8	90.5644	0.5821	42.9		0.598	0.23	210.9	84.7818	0.5428	37.1		175.346	0.772961	80	0.352656
	F3_L_Indiv20_GTGAAACG_L002_R2_001	0.592	0.25	242.8	99.0624				0.57	0.24	210.9	90.687				189.749	0.836453

## Sheet: Table S3
Table S3. Distribution of samples over sequencing lanes.
	Generation and selection line	Library name	Lane
	F3-E	Indiv07	1
	F3-E	Indiv09	1
	F3-E	Indiv02	1
	F3-E	Indiv01	1
	F3-E	Indiv10	1
	F3-L	Indiv11	1
	F3-L	Indiv19	1
	F3-L	Indiv17	1
	F3-L	Indiv12	1
	F3-L	Indiv14	1
	F3-E	Indiv05	2
	F3-E	Indiv06	2
	F3-E	Indiv03	2
	F3-E	Indiv04	2
	F3-E	Indiv08	2
	F3-L	Indiv13	2
	F3-L	Indiv15	2
	F3-L	Indiv20	2
	F3-L	Indiv18	2
	F3-L	Indiv16	2

## Sheet: Table S4
Table S4. Minimum bisulfite conversion efficiency (%) of samples for each sequencing run calculated from the Bismark alignment reports (using alignments with new flag values) as 100%-%CHH methylation.
	Sequencing run	Sample	CHH methylation (%)	Minimum bisulfite conversion efficiency (%)
	First run	Indiv04	0.4	99.6
	First run	Indiv05	0.4	99.6
	First run	Indiv03	0.4	99.6
	First run	Indiv01	0.8	99.2
	First run	Indiv14	0.9	99.1
	First run	Indiv18	0.5	99.5
	First run	Indiv13	0.4	99.6
	First run	Indiv02	0.9	99.1
	First run	Indiv11	0.8	99.2
	First run	Indiv15	0.4	99.6
	First run	Indiv16	0.5	99.5
	First run	Indiv17	0.9	99.1
	First run	Indiv06	0.4	99.6
	First run	Indiv12	0.8	99.2
	First run	Indiv07	0.9	99.1
	First run	Indiv08	0.4	99.6
	First run	Indiv09	0.9	99.1
	First run	Indiv10	0.8	99.2
	First run	Indiv19	0.9	99.1
	First run	Indiv20	0.5	99.5
	Second run	Indiv04	0.4	99.6
	Second run	Indiv05	0.4	99.6
	Second run	Indiv03	0.4	99.6
	Second run	Indiv01	0.8	99.2
	Second run	Indiv14	0.9	99.1
	Second run	Indiv18	0.5	99.5
	Second run	Indiv13	0.4	99.6
	Second run	Indiv02	0.9	99.1
	Second run	Indiv11	0.8	99.2
	Second run	Indiv15	0.4	99.6
	Second run	Indiv16	0.5	99.5
	Second run	Indiv17	0.9	99.1
	Second run	Indiv06	0.4	99.6
	Second run	Indiv12	0.8	99.2
	Second run	Indiv07	0.4	99.6
	Second run	Indiv08	0.4	99.6
	Second run	Indiv09	0.9	99.1
	Second run	Indiv10	0.8	99.2
	Second run	Indiv19	0.9	99.1
	Second run	Indiv20	0.5	99.5
	Third run	Indiv04	0.5	99.5
	Third run	Indiv05	0.4	99.6
	Third run	Indiv18	0.4	99.6
	Third run	Indiv13	0.4	99.6
	Third run	Indiv15	0.4	99.6
	Third run	Indiv16	0.4	99.6
	Third run	Indiv06	0.5	99.5
	Third run	Indiv08	0.5	99.5

## Sheet: Table S5
Table S5. Average coverage depth and breadth of coverage for the alignments of samples calculated after alignments of different sequencing runs were merged.
	Library name	Average coverage depth	Breadth of coverage
	Indiv04	22.0844	0.817748
	Indiv05	25.388	0.862405
	Indiv03	19.5445	0.750907
	Indiv01	29.9252	0.820241
	Indiv14	19.2913	0.763272
	Indiv18	20.7427	0.762244
	Indiv13	24.739	0.895373
	Indiv02	27.2389	0.822985
	Indiv11	23.9012	0.780138
	Indiv15	25.1951	0.874179
	Indiv16	20.5646	0.781936
	Indiv17	25.2213	0.841834
	Indiv06	22.7368	0.846027
	Indiv12	27.9521	0.878352
	Indiv07	22.5879	0.878574
	Indiv08	20.1156	0.784715
	Indiv09	17.2727	0.697239
	Indiv10	19.3555	0.716857
	Indiv19	22.1441	0.808018
	Indiv20	23.7257	0.865058

## Sheet: Table S6
Table S6. Re-run of the differential methylation analysis for differentially methylated CpG sites that passed the Bonferroni significance threshold (Table 1 in main manuscript) for the first (Run 1) and second (Run 2) sequencing run separately. The CpG site identifier (chromosome and position on the chromosome), p-value, difference in CpG site methylation, and mean coverage are shown. A positive …
	site	Run 1 p-value	Run 1 methylation difference (%, late-early)	Run 1 mean coverage	Run 2 p-value	Run 2 methylation difference (%, late-early)	Run 2 mean coverage
	chr2_23971207	2.02355e-06	25.9199	12.3684	1.06559e-05	23.6903	10.8421
	chr2_27152785	8.4749e-06	31.4345	9.84211	8.03985e-06	34.6513	8.10526
	chr4_14314088	8.01961e-14	-30.2752	12.1579	6.98773e-08	-20.7317	9.52632
	chr7_7319671	0.00033355	-20.0699	15.5263	7.36269e-05	-24.4941	12.8947
	chr9_3916309	0.000788937	16.6414	19.9474	2.47906e-06	25.3737	16.5263
	Scaffold101_1793295	0.000202341	18.3386	21.5263	1.39148e-05	24.2834	16.6842

## Sheet: Table S7
Table S7. Genetic variance explained by each of the 20 principal components based on multi-dimensional scaling on the SNP data.
	Principal component	Variance explained (%)
	PC1	11.27
	PC2	8.84
	PC3	8.17
	PC4	7.09
	PC5	6.41
	PC6	5.9
	PC7	5.77
	PC8	5.37
	PC9	5.01
	PC10	4.82
	PC11	4.56
	PC12	4.14
	PC13	3.97
	PC14	3.8
	PC15	3.56
	PC16	3.09
	PC17	2.97
	PC18	2.82
	PC19	2.47
	PC20	0

## Sheet: Table S8
Table S8. Genomic regions in which the 1,334,373 CpG sites from the processed methylation data were located. Please note, that some genomic regions of the same and different genes overlap and hence an individual CpG sites might be included more than once (i.e. the sum of CpG sites in this table is larger than the number of CpG sites in the data set). For a definition of the genomic regions see An…
	Genomic region	Number of CpG sites
	gene body	773206
	intergenic	421872
	10k upstream	209466
	10k downstream	186300
	promoter	58770
	transcription start site	8738

## Sheet: Table S9
Table S9. NCBI gene predictions of 'LOC genes'. Uncharacterized 'LOC genes' were omitted.
		Gene symbol	Gene type	Gene description
	Methylation data (DMA)
		LOC107211503	protein coding	histone-lysine N-methyltransferase SETDB2
		LOC117244202	snoRNA	small nucleolar RNA SNORA14
	SNP data (BayeScan Fst outlier)
		LOC107203824	protein coding	transcription factor SOX-3
	SNP data (RDA)
		LOC107203824	protein coding	transcription factor SOX-3
	SNP data (RAiDS regions)
		LOC107206122		mas-related G-protein coupled receptor member H MRGRH
		LOC107205407		olfactory receptor 4S2 OR4S2
		LOC107205340		olfactory receptor 1019 OR5AS1
		LOC107205406		olfactory receptor 4D5 OR4D5

## Sheet: Table S10
Table S10. Differentially methylated CpG sites (DMS) identified with the differential methylation analysis when significance was assessed using the false discovery rate-correction for multiple testing. The table shows the DMS identifier (DMS; chromosome and position of DMS on the chromosome), p-value (p), difference in mean methylation level (delta; calculated by subtracting the mean methylation …
	DMS	p	delta (%, late-early)	Genomic region	Gene symbol
	chr2_23971207	1.98569e-10	23.4307	gene body	CASD1
	chr2_27152785	6.96136e-10	30.2323	intergenic	NA
	chr4_14314088	1.70331e-08	-28	intergenic	NA
	Scaffold101_1793295	1.7359e-08	19.7511	intergenic	NA
	chr7_7319671	2.31966e-08	-21.9984	gene body	C7H2orf88
	chr7_7319671	2.31966e-08	-21.9984	10k upstream	MSTN
	chr9_3916309	2.63339e-08	19.3353	promoter	PIK3CB
	chr9_3916309	2.63339e-08	19.3353	gene body	PIK3CB
	chr4A_2859817	3.87999e-08	-25.7143	intergenic	NA
	chrZ_45295567	7.13659e-08	9.52381	10k upstream	CPLX1
	chr7_35648907	8.89778e-08	23.9598	gene body	KIF5C
	chr2_54233516	9.1933e-08	-26.024	intergenic	NA
	Scaffold425_24741	1.18842e-07	-17.5665	intergenic	NA
	chr3_38451537	1.21206e-07	46.7949	intergenic	NA
	chr9_20579701	1.54734e-07	-30.5936	gene body	FNDC3B
	chr2_132300980	1.82963e-07	-24.5336	gene body	ZFPM2
	chr11_5773900	2.16452e-07	26.38	gene body	WWOX
	chr1A_36088777	2.31982e-07	21.4115	intergenic	NA
	chr19_8607147	2.87967e-07	-13.7088	gene body	HNF1B
	chr2_119259357	3.34289e-07	30.2083	gene body	KCNB2
	chr4_35277898	3.43139e-07	20.646	intergenic	NA
	chr13_13805781	3.73814e-07	24.3665	gene body	PANK3
	chr4_43797445	4.87372e-07	18.4191	gene body	ATP10D
	chr3_3728713	5.19478e-07	8.60215	10k downstream	FAM161A
	chr3_3728713	5.19478e-07	8.60215	gene body	LOC117244123
	chr6_10933399	5.34972e-07	19.4876	10k upstream	CAMK2G
	chr21_1742945	7.04039e-07	14.6734	gene body	EPHB2
	chr3_19089941	7.43925e-07	20.7179	intergenic	NA
	chrLGE22_71527	7.91672e-07	14.0604	gene body	ASIC1
	chrLGE22_71527	7.91672e-07	14.0604	10k upstream	SMARCD1
	chr4_35803625	8.46993e-07	34.1245	gene body	LOC117244281
	chr3_44008476	8.48339e-07	-37.2024	10k downstream	LOC117244202 (SNORA14)
	chr3_44008476	8.48339e-07	-37.2024	10k downstream	RBM34
	chr3_44008476	8.48339e-07	-37.2024	10k downstream	TOMM20
	chr1A_19833357	8.61623e-07	14.9615	intergenic	NA
	chr7_22100469	9.07351e-07	5.37634	10k upstream	IHH
	chr7_22100469	9.07351e-07	5.37634	10k downstream	NHEJ1
	chr3_33654672	9.40909e-07	46.9697	gene body	SPAST
	chr1A_20026683	9.76174e-07	24.3292	intergenic	NA
	chr2_60400130	1.06143e-06	-26.8908	10k downstream	LOC107201013
	chr3_89845253	1.09472e-06	11.8604	gene body	GCLC
	chr7_18768256	1.17124e-06	22.0565	promoter	STK39
	chr7_18768256	1.17124e-06	22.0565	10k upstream	STK39
	chr2_147602436	1.34757e-06	12.6917	intergenic	NA
	chr1_61756908	1.37046e-06	10.1695	gene body	LOC107211503 (SETDB2)

[truncated: 2 more sheets: Table S11, Table S12]
